# Supplementary material for: Transcriptomics-Based Study of Differentially Expressed Genes Related to Fat Deposition in Tibetan and Yorkshire Pigs
Source: Front Vet Sci. 2022 Jun 9;9:919904. doi: 10.3389/fvets.2022.919904 (PMC9218471; doi:10.3389/fvets.2022.919904)
Supplement: Supplementary file 2 [file Table_1.XLSX]

## Sheet: Sheet1
Table S1. RT-qPCR primer information
Login	Gene	Primer sequences（5′→3′）	Product size（bp）
NM_001114269	ACACA	F：ATACCCGTGGGAGTAGTTGC	165
		R：GCGGTTGAAGTCCTTGATG
XM_021092680	CHPT1	F：CTGGATGCTATTGATGGGA	218
		R：CCTGAAACATAAGTCTGCCAA
XM_021098831	ELOVL5	F：TTCTGTCAGGGCACACGCA	203
		R：GGGACCCAGTTCATCACGA
XM_013980363	IDI1	F：CCGAGATAAACACGGACCAT	124
		R:TCGTTCAGGTGACAGTTCTTCTT
XM_003129352	PLAC8	F：TCAGGCTCCAGTGGTCATTG	177
		R：CACAGGCAGCATTCGTTCAG
NM_001128433	SLC2A4	F：GTCGGGCTTCCAACAGAT	156
		R：TGTTCAATCACCTTCTGGG
NM_001244376	THRSP	F：TGCTTCCTTCCCTTCCTCTG	122
		R：TGGTCCCTCCTGAATCCCT
AY550069	β-actin	F：GCCAACCGTGAGAAGATGACT	140
		R：GTGACCCCATCCCCAGAGT
