# Supplementary material for: Transcriptomics-Based Study of Differentially Expressed Genes Related to Fat Deposition in Tibetan and Yorkshire Pigs
Source: Front Vet Sci. 2022 Jun 9;9:919904. doi: 10.3389/fvets.2022.919904 (PMC9218471; doi:10.3389/fvets.2022.919904)
Supplement: Supplementary file 3 [file Table_2.XLSX]

## Sheet: Sheet1
Table S2. Analysis of reads quality detection
sample	Raw reads	Clean reads	Mapping Rate	Clean bases	Multi map	Q20 Phred	Q30 Phred	GC pct clean
LW30-1	47518934	46626784	0.9622	6.99G	1012752(2.17%)	97.45	92.68	50.43
LW30-2	46005428	45092982	0.9605	6.76G	917609(2.03%)	97.52	92.95	50.49
LW30-3	47643088	46864622	0.9629	7.03G	963320(2.06%)	97.42	92.62	50.21
LW30-4	45955510	44822196	0.959	6.72G	1078622(2.41%)	97.38	92.61	50.72
TP30-1	49746974	48812980	0.9593	7.32G	1101963(2.26)	97.7	93.29	50.55
TP30-2	46710914	45620528	0.9571	6.84G	1002841(2.2%)	97.63	93.18	50.61
TP30-3	46760684	45790910	0.9565	6.87G	960659(2.1%)	97.48	92.73	50.94
TP30-4	45330618	44504424	0.9585	6.68G	968545(2.18%)	97.54	92.91	50.89
LW90_1	47986844	47034496	0.9359	7.06G	1136390(2.42)	97.44	92.74	50.39
LW90_2	53337368	52249930	0.93	7.84G	1156623 (2.21%)	97.23	92.42	50.31
LW90_3	45793462	44815672	0.9378	6.72G	1055097 (2.35)	97.48	92.84	50.15
LW90_4	47493994	46528278	0.935	6.98G	978838(2.1%)	97.34	92.76	52.58
TP90-1	47416080	46659746	0.9587	7.0G	1018470 (2.18)	97.52	92.79	50.42
TP90-2	48067726	47117956	0.9616	7.07G	1001483(2.13%)	97.55	92.83	50.42
TP90-3	49573920	48581390	0.9604	7.29G	1043523(2.15%)	97.48	92.7	50.61
TP90-4	45361232	44499080	0.9613	6.67G	932481(2.1%)	97.59	92.9	50.04
LW180_1	55176476	54021072	0.9419	8.1G	1086983(2.01%)	97.39	92.55	50.44
LW180_2	46370666	45399186	0.9379	6.81G	1002725(2.21%)	97.45	92.68	50.38
LW180_3	52195754	50983108	0.9403	7.65G	1080279(2.12%)	97.48	92.77	50.83
LW180_4	51224958	50225392	0.9402	7.53G	1033297(2.06%)	97.59	93.02	50.42
TP180-1	45968574	45230728	0.9551	6.78G	1032032(2.28%)	97.32	92.38	50.52
TP180-2	47171272	46238922	0.9589	6.94G	1107496(2.4%)	97.65	93.13	50.62
TP180-3	46208470	45252908	0.9526	6.79G	1105094(2.44%)	97.47	92.76	50.84
TP180-4	48011508	46839656	0.9533	7.03G	1111457(2.37%)	97.57	92.91	49.84
